# Supplementary material for: Maternal outcomes of planned mode of delivery for term breech in nulliparous women
Source: PLoS One. 2024 Apr 3;19(4):e0297971. doi: 10.1371/journal.pone.0297971 (PMC10990212; doi:10.1371/journal.pone.0297971)
Supplement: S1 Dataset — (XLSX) [file pone.0297971.s003.xlsx]

## Sheet: Tabulate 1 - Table 1
		All	KEJSER_KATEGORI
			SECTIO FØR	SECTIO FØR PLAN	SECTIO UNDER	VAG
		N	N	N	N	N
paritet		28868	17078	2072	6748	2970
1	All
	REOP	28805	17052	2071	6718	2964
	0
	1	63	26	<5	30	6
	ORGLAESIO	28847	17070	2069	6738	2970
	0
	1	21	8	<5	10	.
	infek	28113	16722	2006	6451	2934
	0
	1	755	356	66	297	36
	compl	28039	16691	2003	6419	2926
	0
	1	829	387	69	329	44
	Blodno1000	28536	16862	2047	6683	2944
	0
	1	332	216	25	65	26
	All	28868	17078	2072	6748	2970
2	All	19767	11483	1425	4710	2149
	REOP	19750	11471	1425	4706	2148
	0
	1	17	12	.	<5	<5
	ORGLAESIO	19732	11462	1418	4703	2149
	0
	1	35	21	7	7	.
	infek	19352	11221	1392	4606	2133
	0
	1	415	262	33	104	16
	compl	19293	11186	1382	4592	2133
	0
	1	474	297	43	118	16
	Blodno1000	19342	11202	1385	4625	2130
	0
	1	425	281	40	85	19
	All	19767	11483	1425	4710	2149
3	All	4881	2680	322	1243	636
	REOP	4875	2678	322	1241	634
	0
	1	6	<5	.	<5	<5
	ORGLAESIO	4875	2677	320	1242	636
	0
	1	6	<5	<5	<5	.
	infek	4807	2640	314	1225	628
	0
	1	74	40	8	18	8
	compl	4793	2632	313	1222	626
	0
	1	88	48	9	21	10
	Blodno1000	4808	2638	313	1224	633
	0
	1	73	42	9	19	<5
	All	4881	2680	322	1243	636

## Sheet: Tabulate 2 - Table 1
INTENDERET NOGET		All	KEJSER_KATEGORI
			SECTIO FØR	SECTIO FØR PLAN	SECTIO UNDER	VAG
		N	N	N	N	N
paritet		19119	11035	1359	4593	2132
2	All
	csaktuel	2132	.	.	.	2132
	0
	1	16987	11035	1359	4593	.
	prev	18846	10869	1352	4516	2109
	0
	1	273	166	7	77	23
	rupt	18867	10857	1344	4540	2126
	0
	1	252	178	15	53	6
	dodf	19068	11003	1359	4579	2127
	0
	1	51	32	.	14	5
	hyst	19106	11029	1356	4589	2132
	0
	1	13	6	<5	<5	.
	Blodno1000	18719	10768	1323	4515	2113
	0
	1	400	267	36	78	19
	All	19119	11035	1359	4593	2132
3	All	4742	2593	311	1208	630
	csaktuel	630	.	.	.	630
	0
	1	4112	2593	311	1208	.
	prev	4707	2569	310	1201	627
	0
	1	35	24	<5	7	<5
	rupt	4718	2578	306	1204	630
	0
	1	24	15	5	<5	.
	dodf	4731	2590	311	1204	626
	0
	1	11	<5	.	<5	<5
	hyst	4737	2589	311	1207	630
	0
	1	5	<5	.	<5	.
	Blodno1000	4676	2553	304	1192	627
	0
	1	66	40	7	16	<5
	All	4742	2593	311	1208	630

## Sheet: Tabulate 3 - Table 1
		All	KEJSER_KATEGORI
			SECTIO FØR	SECTIO FØR PLAN	SECTIO UNDER	VAG
		N	N	N	N	N
paritet		19767	11483	1425	4710	2149
2	All
	csaktuel	2149	.	.	.	2149
	0
	1	17618	11483	1425	4710	.
	prev	19471	11305	1417	4626	2123
	0
	1	296	178	8	84	26
	rupt	19485	11286	1404	4653	2142
	0
	1	282	197	21	57	7
	dodf	19710	11448	1424	4694	2144
	0
	1	57	35	<5	16	5
	hyst	19753	11476	1422	4706	2149
	0
	1	14	7	<5	<5	.
	Blodno1000	19342	11202	1385	4625	2130
	0
	1	425	281	40	85	19
	All	19767	11483	1425	4710	2149
3	All	4881	2680	322	1243	636
	csaktuel	636	.	.	.	636
	0
	1	4245	2680	322	1243	.
	prev	4841	2655	319	1234	633
	0
	1	40	25	<5	9	<5
	rupt	4854	2665	315	1238	636
	0
	1	27	15	7	5	.
	dodf	4867	2675	321	1239	632
	0
	1	14	5	<5	<5	<5
	hyst	4875	2676	322	1242	635
	0
	1	6	<5	.	<5	<5
	Blodno1000	4808	2638	313	1224	633
	0
	1	73	42	9	19	<5
	All	4881	2680	322	1243	636
